# Supplementary material for: Mapping the Digital Mind: A Meta-Analysis of EEG Biomarkers in Cognition, Emotion, and Mental Health
Source: Brain Sci. 2026 Mar 29;16(4):368. doi: 10.3390/brainsci16040368 (PMC13115222; doi:10.3390/brainsci16040368)
Supplement: Supplementary file 1 [file brainsci-16-00368-s001.zip]

Archive with 4 entries (4 files):
- Table_S1_Manuscript_Final_MDM.pdf
- Table_S2_PRISMA_2020_checklist_MDM.pdf
- Table_S3_Quality Assessment_MDM.pdf
- Table_S4_Effect Sizes_MDM.pdf
